# Supplementary material for: After forty-eight years: An enigmatic new wormlion fly from Xizang, China (Diptera, Vermileonidae)
Source: Zookeys. 2026 Apr 7;1276:249–62. doi: 10.3897/zookeys.1276.184675 (PMC13080387; doi:10.3897/zookeys.1276.184675)
Supplement: XML Treatment for Vermitigris tsangyanggyatso [file zookeys.1276.184675-treatment1.xml]

<!DOCTYPE tp:taxon-treatment
  PUBLIC "-//TaxonX//DTD Taxonomic Treatment Publishing DTD v0 20100105//EN" "tax-treatment-NSO.dtd">
<tp:taxon-treatment xmlns:tp="http://www.plazi.org/taxpub"><tp:treatment-meta><kwd-group><label>Taxon classification</label><kwd>
                <named-content content-type="kingdom">Animalia</named-content>
              </kwd><kwd>
                <named-content content-type="order">Diptera</named-content>
              </kwd><kwd>
                <named-content content-type="family">Vermileonidae</named-content>
              </kwd></kwd-group><mixed-citation publication-type="journal"><person-group><name><surname>Shan</surname><given-names>Li-Xia</given-names></name><name><surname>Wang</surname><given-names>Ji-Shen</given-names></name></person-group><article-title>After forty-eight years: An enigmatic new wormlion fly from Xizang, China (<tp:taxon-name><tp:taxon-name-part taxon-name-part-type="order" reg="Diptera">Diptera</tp:taxon-name-part></tp:taxon-name>, <tp:taxon-name><tp:taxon-name-part taxon-name-part-type="family" reg="Vermileonidae">Vermileonidae</tp:taxon-name-part></tp:taxon-name>)</article-title><source>Zookeys</source><day>07</day><month>04</month><year>2026</year><volume>1276</volume><fpage>249</fpage><lpage>262</lpage><pub-id pub-id-type="doi">10.3897/zookeys.1276.184675</pub-id></mixed-citation></tp:treatment-meta><tp:nomenclature><tp:taxon-name><object-id xmlns:xlink="http://www.w3.org/1999/xlink" content-type="arpha" xlink:type="simple">6F437EBF-A2E8-5400-BC02-9B5734F6A9BE</object-id>
                    		<tp:taxon-name-part taxon-name-part-type="genus" reg="Vermitigris">Vermitigris</tp:taxon-name-part> <tp:taxon-name-part taxon-name-part-type="species" reg="tsangyanggyatso">tsangyanggyatso</tp:taxon-name-part>
                    	
                    		<object-id xmlns:xlink="http://www.w3.org/1999/xlink" content-type="zoobank" xlink:type="simple">https://zoobank.org/C8591EE3-54A0-48E7-B624-350963D2152B</object-id>
                    	</tp:taxon-name><tp:taxon-authority>Shan &amp; Wang</tp:taxon-authority><tp:taxon-status xmlns:xlink="http://www.w3.org/1999/xlink" xlink:type="simple">sp. nov.</tp:taxon-status><xref ref-type="fig" rid="F1">Figs 1</xref><xref ref-type="fig" rid="F2">, 2</xref><xref ref-type="fig" rid="F3">, 3</xref><xref ref-type="fig" rid="F4">, 4</xref><xref ref-type="fig" rid="F5">, 5</xref><xref ref-type="fig" rid="F6">, 6</xref><xref ref-type="fig" rid="F7">, 7</xref></tp:nomenclature><tp:treatment-sec sec-type="Chinese vernacular name"><title>Chinese vernacular name.</title><p>仓央嘉措印穴虻.</p></tp:treatment-sec><tp:treatment-sec sec-type="Differential diagnosis"><title>Differential diagnosis.</title><p>In the larvae of this species, the marginal spines in the proleg are approximately as long as or only slightly shorter than the middle ones (Fig. <xref ref-type="fig" rid="F6">6B–D</xref>). However, in <italic><tp:taxon-name><tp:taxon-name-part taxon-name-part-type="genus" reg="Vermitigris">V.</tp:taxon-name-part> <tp:taxon-name-part taxon-name-part-type="species" reg="fairchildi">fairchildi</tp:taxon-name-part></tp:taxon-name></italic>, whose adults are unknown, the marginal spines are approximately half as long as the middle ones (<xref ref-type="bibr" rid="B19">Wheeler 1930</xref>: fig. 25j).</p><p>From <italic><tp:taxon-name><tp:taxon-name-part taxon-name-part-type="genus" reg="Vermitigris">V.</tp:taxon-name-part> <tp:taxon-name-part taxon-name-part-type="species" reg="infasciatus">infasciatus</tp:taxon-name-part></tp:taxon-name></italic> it can be differentiated by: (1) large body size with wing length exceeding 14 mm (vs 9 mm); (2) antennae mostly yellowish brown (vs dark); (3) abdomen lacks distinct stripes (vs with light longitudinal stripes extending from T2 to T5); (4) hind femur mostly reddish brown, hind tibia mostly dark brown and reddish brown in basal 1/10 and yellowish brown in distal 3/10 (vs femur uniformly dark brown, tibia yellowish brown in basal half and black in distal half). From <italic><tp:taxon-name><tp:taxon-name-part taxon-name-part-type="genus" reg="Vermitigris">V.</tp:taxon-name-part> <tp:taxon-name-part taxon-name-part-type="species" reg="orientalis">orientalis</tp:taxon-name-part></tp:taxon-name></italic> it can be differentiated by: (1) meso- and metapleura black (vs mesopleura black but metapleura yellow); (2) abdomen uniformly yellowish brown (vs with light and dark rings); (3) R<sub>2+3</sub> slightly curved (vs considerably curved); and in larvae, (4) proleg bears 5–7 spines (vs 3). From <italic><tp:taxon-name><tp:taxon-name-part taxon-name-part-type="genus" reg="Vermitigris">V.</tp:taxon-name-part> <tp:taxon-name-part taxon-name-part-type="species" reg="sinensis">sinensis</tp:taxon-name-part></tp:taxon-name></italic> it can be differentiated by the absence of light and dark rings in the abdomen (vs presence), and R<sub>4</sub> meets R<sub>5</sub> at a subacute angle (vs almost right angle).</p></tp:treatment-sec><tp:treatment-sec sec-type="Type material"><title>Type material.</title><p><bold><italic>Holotype</italic></bold>. • ♂ (CNVer25TYG001), China, Xizang Tibetan Autonomous Region, Yadong County, western bank of Yadong (Chumbi) River, <named-content xmlns:xlink="http://www.w3.org/1999/xlink" content-type="dwc:verbatimCoordinates" xlink:type="simple">27°13'54.99"N, 89°0'59.90"E</named-content>, 1650 m elev., 23–31.VII.2025, leg. Chun-Mei Liao &amp; Ji-Shen Wang.</p><p><bold><italic>Paratypes</italic></bold>. • 3♂4♀ (CNVer25TYG002–008), same data; • 2♀ (CNVer25TYG009, 010), same location except 22–24.VIII.2025, leg. Si-Gui Fu; • 1♂ (CNVer25TYG011), China, Xizang Tibetan Autonomous Region, Dinggyê County, Zhêntang Town, northern bank of Ganma Tsangpo, <named-content xmlns:xlink="http://www.w3.org/1999/xlink" content-type="dwc:verbatimCoordinates" xlink:type="simple">27°52'0.74"N, 87°24'56.33"E</named-content>, 2500 m elev., 02.VIII.2025, leg. Chun-Mei Liao &amp; Ji-Shen Wang.</p></tp:treatment-sec><tp:treatment-sec sec-type="Additional material"><title>Additional material.</title><p>28 larvae and three pupae, same data as the holotype. One pupa emerged as a male paratype (CNVer25TYG002).</p></tp:treatment-sec><tp:treatment-sec sec-type="Etymology"><title>Etymology.</title><p>The species is dedicated to Tsangyang Gyatso (1683–1706), the 6<sup>th</sup> Dalai Lama, a Tibetan poet-monk from Xizang, renowned for his romantic verse and unconventional life. Noun in apposition.</p></tp:treatment-sec><tp:treatment-sec sec-type="Measurements (mm)"><title>Measurements (mm).</title><p>Adults: male body length 18.0–19.0, wing length 14.5–15.3, width 4.0–4.2 (<italic>n</italic> = 5); female body length 18.2–19.5, wing length 15.0–15.8, width 4.1–4.5 (<italic>n</italic> = 6). Larvae: final instar larvae body length 20–28 (<italic>n</italic> = 28). Pupae: body length 15–16 (excluding larval exuviae, <italic>n</italic> = 3).</p></tp:treatment-sec><tp:treatment-sec sec-type="Description"><title>Description.</title><p><bold>Male. <italic>Head</italic></bold> (Figs <xref ref-type="fig" rid="F1">1E</xref>, <xref ref-type="fig" rid="F1">1F</xref>, <xref ref-type="fig" rid="F2">2A</xref>, <xref ref-type="fig" rid="F2">2B</xref>, <xref ref-type="fig" rid="F2">2F</xref>, <xref ref-type="fig" rid="F3">3A</xref>). Antennae with scape and pedicel yellowish brown; flagellum darkened in terminal flagellomeres (arista). Scape long and cylindrical, approximately three times as long as pedicel and bearing three stout setae near apex dorsally; pedicel suboval; flagellum faintly four-segmented, with basal flagellomere nearly cylindrical; second and third flagellomere greatly narrowed and fourth slender, approximately as long as scape and pedicel combined. Vertex black with numerous setae. Frons dark brown with silver pollinosity. Proboscis short and fleshy.</p><fig id="F1" position="float" orientation="portrait"><object-id xmlns:xlink="http://www.w3.org/1999/xlink" content-type="doi" xlink:type="simple">10.3897/zookeys.1276.184675.figure1</object-id><object-id xmlns:xlink="http://www.w3.org/1999/xlink" content-type="arpha" xlink:type="simple">F997E32E-6BE3-5527-BC12-A13DA27A03CA</object-id><label>Figure 1.</label><caption><p>Habitats and habitus of <italic><tp:taxon-name><tp:taxon-name-part taxon-name-part-type="genus" reg="Vermitigris">Vermitigris</tp:taxon-name-part> <tp:taxon-name-part taxon-name-part-type="species" reg="tsangyanggyatso">tsangyanggyatso</tp:taxon-name-part></tp:taxon-name></italic> sp. nov. <bold>A</bold>. A pavilion shades a larval colony; <bold>B</bold>. Larval colony in fine-grained soil under a giant rock; <bold>C</bold>. Larva inhabiting wood debris produced by wood-boring insects under a pavilion; <bold>D</bold>. Larva inhabiting fine-grained river sands accumulated under a giant rock next to a river; <bold>E, F</bold>. Male resting on a plant leaf.</p></caption><graphic xmlns:xlink="http://www.w3.org/1999/xlink" xlink:href="zookeys-1276-249_article-184675__-g001.jpg" id="oo_1585656.jpg" position="float" orientation="portrait" xlink:type="simple"><uri content-type="original_file" xlink:type="simple">https://binary.pensoft.net/fig/1585656</uri></graphic></fig><fig id="F2" position="float" orientation="portrait"><object-id xmlns:xlink="http://www.w3.org/1999/xlink" content-type="doi" xlink:type="simple">10.3897/zookeys.1276.184675.figure2</object-id><object-id xmlns:xlink="http://www.w3.org/1999/xlink" content-type="arpha" xlink:type="simple">4C1E8168-ECDD-5787-8238-ABAEDC7C73B7</object-id><label>Figure 2.</label><caption><p>Morphological characters of <italic><tp:taxon-name><tp:taxon-name-part taxon-name-part-type="genus" reg="Vermitigris">Vermitigris</tp:taxon-name-part> <tp:taxon-name-part taxon-name-part-type="species" reg="tsangyanggyatso">tsangyanggyatso</tp:taxon-name-part></tp:taxon-name></italic> sp. nov. (I). <bold>A</bold>. Holotype, male, dorsal view; <bold>B</bold>. Paratype, male, dorsal view; <bold>C</bold>. Terminal portion of right hind leg of holotype, male, dorsal view; <bold>D</bold>. Paratype, female, dorsal view; <bold>E</bold>. Right halter of paratype, male, dorsal view; <bold>F</bold>. Paratype, male, left-lateral view. Scale bars: 2.0 mm (<bold>A, B, D, F</bold>); 0.2 mm (<bold>C, E</bold>).</p></caption><graphic xmlns:xlink="http://www.w3.org/1999/xlink" xlink:href="zookeys-1276-249_article-184675__-g002.jpg" id="oo_1585657.jpg" position="float" orientation="portrait" xlink:type="simple"><uri content-type="original_file" xlink:type="simple">https://binary.pensoft.net/fig/1585657</uri></graphic></fig><fig id="F3" position="float" orientation="portrait"><object-id xmlns:xlink="http://www.w3.org/1999/xlink" content-type="doi" xlink:type="simple">10.3897/zookeys.1276.184675.figure3</object-id><object-id xmlns:xlink="http://www.w3.org/1999/xlink" content-type="arpha" xlink:type="simple">0359935D-46E0-5D70-A098-F1DC59E5B611</object-id><label>Figure 3.</label><caption><p>Morphological characters of <italic><tp:taxon-name><tp:taxon-name-part taxon-name-part-type="genus" reg="Vermitigris">Vermitigris</tp:taxon-name-part> <tp:taxon-name-part taxon-name-part-type="species" reg="tsangyanggyatso">tsangyanggyatso</tp:taxon-name-part></tp:taxon-name></italic> sp. nov. (II). <bold>A</bold>. Right antenna of paratype, male, dorsal view; <bold>B</bold>. Right wing of holotype, male, dorsal view; <bold>C–E</bold>. Terminal abdomen of paratype, male, dorsal, left-lateral, and ventral views. Abbreviations: <abbrev xmlns:xlink="http://www.w3.org/1999/xlink" xlink:title="aedeagus" xlink:type="simple">Ae</abbrev>, aedeagus; <abbrev xmlns:xlink="http://www.w3.org/1999/xlink" xlink:title="cercus" xlink:type="simple">Ce</abbrev>, cercus; <abbrev xmlns:xlink="http://www.w3.org/1999/xlink" xlink:title="dorsomedial projection" xlink:type="simple">DmP</abbrev>, dorsomedial projection; <abbrev xmlns:xlink="http://www.w3.org/1999/xlink" xlink:title="epandrium" xlink:type="simple">Ep</abbrev>, epandrium (T9); <abbrev xmlns:xlink="http://www.w3.org/1999/xlink" xlink:title="gonocoxite" xlink:type="simple">Gcx</abbrev>, gonocoxite; <abbrev xmlns:xlink="http://www.w3.org/1999/xlink" xlink:title="gonostylus" xlink:type="simple">Gs</abbrev>, gonostylus; <abbrev xmlns:xlink="http://www.w3.org/1999/xlink" xlink:title="ventral aperture" xlink:type="simple">VAp</abbrev>, ventral aperture. Scale bars: 0.5 mm (<bold>A, C–E</bold>); 2.0 mm (<bold>B</bold>).</p></caption><graphic xmlns:xlink="http://www.w3.org/1999/xlink" xlink:href="zookeys-1276-249_article-184675__-g003.jpg" id="oo_1585658.jpg" position="float" orientation="portrait" xlink:type="simple"><uri content-type="original_file" xlink:type="simple">https://binary.pensoft.net/fig/1585658</uri></graphic></fig><p><bold><italic>Thorax</italic></bold> (Figs <xref ref-type="fig" rid="F1">1E</xref>, <xref ref-type="fig" rid="F1">1F</xref>, <xref ref-type="fig" rid="F2">2A–C</xref>, <xref ref-type="fig" rid="F2">2F</xref>). Meso- and metanotum mostly shining black, greatly humped. Mesonotum with two yellowish-brown stripes ending before scutellum, and large yellowish-brown spot near wing base. Pleura entirely black. Fore- and midlegs almost yellow except black coxae; hindlegs with coxa black, trochanter and femur reddish brown, tibia mostly dark brown and reddish brown in basal 1/10 and yellowish brown in distal 3/10, tarsi yellowish brown. Acropod with a pair of black claws and distinct empodium and pulvilli.</p><p><bold><italic>Wings</italic></bold> (Figs <xref ref-type="fig" rid="F1">1E</xref>, <xref ref-type="fig" rid="F1">1F</xref>, <xref ref-type="fig" rid="F2">2A</xref>, <xref ref-type="fig" rid="F2">2B</xref>, <xref ref-type="fig" rid="F2">2E</xref>, <xref ref-type="fig" rid="F2">2F</xref>, <xref ref-type="fig" rid="F3">3B</xref>). Wing membrane subhyaline and tinged with yellow, veins yellowish brown. R<sub>4</sub> meets R<sub>5</sub> at a subacute angle, R<sub>5</sub> approximately 4/7 as long as R<sub>4</sub>. Cell m3 variable: open in holotype and one paratype, and closed in three other paratypes. Anal lobe narrow. Halters strongly clubbed.</p><p><bold><italic>Abdomen</italic></bold> (Figs <xref ref-type="fig" rid="F1">1E</xref>, <xref ref-type="fig" rid="F1">1F</xref>, <xref ref-type="fig" rid="F2">2A</xref>, <xref ref-type="fig" rid="F2">2B</xref>, <xref ref-type="fig" rid="F2">2E</xref>, <xref ref-type="fig" rid="F2">2F</xref>, <xref ref-type="fig" rid="F3">3C–E</xref>, <xref ref-type="fig" rid="F4">4A</xref>, <xref ref-type="fig" rid="F4">4B</xref>, <xref ref-type="fig" rid="F4">4D</xref>, <xref ref-type="fig" rid="F4">4E</xref>). T1 short, dark brown. T2–T8 yellowish brown to reddish brown, without longitudinal stripes or pale rings. Epandrium (T9) subtrapezoidal with V-shaped terminal emargination, with lateral margins greatly curled ventrad. Cerci short and broad.</p><fig id="F4" position="float" orientation="portrait"><object-id xmlns:xlink="http://www.w3.org/1999/xlink" content-type="doi" xlink:type="simple">10.3897/zookeys.1276.184675.figure4</object-id><object-id xmlns:xlink="http://www.w3.org/1999/xlink" content-type="arpha" xlink:type="simple">DDD2B1FD-C4FC-547D-A94E-B37DD57FA5E1</object-id><label>Figure 4.</label><caption><p>Morphological characters of <italic><tp:taxon-name><tp:taxon-name-part taxon-name-part-type="genus" reg="Vermitigris">Vermitigris</tp:taxon-name-part> <tp:taxon-name-part taxon-name-part-type="species" reg="tsangyanggyatso">tsangyanggyatso</tp:taxon-name-part></tp:taxon-name></italic> sp. nov. (III). Paratype, male. <bold>A–C, E</bold>. Genitalia, dorsal, left-lateral, ventral, and caudal views; <bold>D</bold>. Epandrium and A10, ventral view; <bold>F, G</bold>. Genitalia with epandrium removed, dorsal and left-lateral views. Abbreviations: <abbrev xmlns:xlink="http://www.w3.org/1999/xlink" xlink:title="aedeagus" xlink:type="simple">Ae</abbrev>, aedeagus; <abbrev xmlns:xlink="http://www.w3.org/1999/xlink" xlink:title="cercus" xlink:type="simple">Ce</abbrev>, cercus; <abbrev xmlns:xlink="http://www.w3.org/1999/xlink" xlink:title="dorsal bridge" xlink:type="simple">DBr</abbrev>, dorsal bridge; <abbrev xmlns:xlink="http://www.w3.org/1999/xlink" xlink:title="dorsomedial projection" xlink:type="simple">DmP</abbrev>, dorsomedial projection; <abbrev xmlns:xlink="http://www.w3.org/1999/xlink" xlink:title="epandrium" xlink:type="simple">Ep</abbrev>, epandrium (T9); <abbrev xmlns:xlink="http://www.w3.org/1999/xlink" xlink:title="gonocoxite" xlink:type="simple">Gcx</abbrev>, gonocoxite; <abbrev xmlns:xlink="http://www.w3.org/1999/xlink" xlink:title="gonostylus" xlink:type="simple">Gs</abbrev>, gonostylus; <abbrev xmlns:xlink="http://www.w3.org/1999/xlink" xlink:title="ventral aperture" xlink:type="simple">VAp</abbrev>, ventral aperture. Scale bars: 0.2 mm (<bold>A–G</bold>).</p></caption><graphic xmlns:xlink="http://www.w3.org/1999/xlink" xlink:href="zookeys-1276-249_article-184675__-g004.jpg" id="oo_1585659.jpg" position="float" orientation="portrait" xlink:type="simple"><uri content-type="original_file" xlink:type="simple">https://binary.pensoft.net/fig/1585659</uri></graphic></fig><p><bold><italic>Genitalia</italic></bold> (Figs <xref ref-type="fig" rid="F3">3C–E</xref>, <xref ref-type="fig" rid="F4">4</xref>). Gonocoxites divided by deep ventral aperture and connected by narrow dorsal bridge. Dorsomedial projection of gonocoxites rounded, bearing finger-like, setose process at base, directed caudad. Gonostyli short and blunt apically. Aedeagus tongue-shaped and curled ventrad at apex. Apodemes of aedeagus and gonocoxites indistinct.</p><p><bold>Female</bold>. Habitus (Fig. <xref ref-type="fig" rid="F2">2D</xref>) similar to males but with much wider abdomen. Cerci two-segmented, with basal segment slightly wider than T10 in lateral view; distal segment much smaller. S10 nearly diamond-shaped.</p><p><bold><italic>Genitalia</italic></bold> (Fig. <xref ref-type="fig" rid="F5">5</xref>). Hypogynial valve approximately 3/4 as wide as S8 and bearing long setae in distal half. Genital fork greatly sclerotised.</p><fig id="F5" position="float" orientation="portrait"><object-id xmlns:xlink="http://www.w3.org/1999/xlink" content-type="doi" xlink:type="simple">10.3897/zookeys.1276.184675.figure5</object-id><object-id xmlns:xlink="http://www.w3.org/1999/xlink" content-type="arpha" xlink:type="simple">AC09AD3F-DB3F-5199-8C98-8DCBC672926A</object-id><label>Figure 5.</label><caption><p>Morphological characters of <italic><tp:taxon-name><tp:taxon-name-part taxon-name-part-type="genus" reg="Vermitigris">Vermitigris</tp:taxon-name-part> <tp:taxon-name-part taxon-name-part-type="species" reg="tsangyanggyatso">tsangyanggyatso</tp:taxon-name-part></tp:taxon-name></italic> sp. nov. (IV). Paratype, female. <bold>A–C</bold>. Terminal abdomen, dorsal, ventral, and left-lateral views. Abbreviations: <abbrev xmlns:xlink="http://www.w3.org/1999/xlink" xlink:title="cercus" xlink:type="simple">Ce</abbrev>, cercus; <abbrev xmlns:xlink="http://www.w3.org/1999/xlink" xlink:title="genital fork" xlink:type="simple">GeF</abbrev>, genital fork; <abbrev xmlns:xlink="http://www.w3.org/1999/xlink" xlink:title="hypogynial valve" xlink:type="simple">HgV</abbrev>, hypogynial valve. Scale bars: 0.5 mm (<bold>A–C</bold>).</p></caption><graphic xmlns:xlink="http://www.w3.org/1999/xlink" xlink:href="zookeys-1276-249_article-184675__-g005.jpg" id="oo_1585660.jpg" position="float" orientation="portrait" xlink:type="simple"><uri content-type="original_file" xlink:type="simple">https://binary.pensoft.net/fig/1585660</uri></graphic></fig></tp:treatment-sec><tp:treatment-sec sec-type="Immature stages"><title>Immature stages.</title><p>No eggs obtained.</p><p>Final instar larvae (Fig. <xref ref-type="fig" rid="F6">6A</xref>–F, H–J). Abdomen eight-segmented, with A7 widest. A1 with single semicircular proleg (pseudopod) bearing a longitudinal row of 5–7 spines (5, <italic>n</italic> = 8; 6, <italic>n</italic> = 13; 7, <italic>n</italic> = 7). Posterior border of T7 with two dorsal, comb-like rows of spines: posterior row with 14–18 strong spines, anterior row with 30–40 much weaker spines, only 1/5–1/3 length of strong ones. Four flat, broadly finger-shaped lobes on A8 posteriorly.</p><fig id="F6" position="float" orientation="portrait"><object-id xmlns:xlink="http://www.w3.org/1999/xlink" content-type="doi" xlink:type="simple">10.3897/zookeys.1276.184675.figure6</object-id><object-id xmlns:xlink="http://www.w3.org/1999/xlink" content-type="arpha" xlink:type="simple">C1ABF4C0-0F0A-5B29-9158-67A005648994</object-id><label>Figure 6.</label><caption><p>Morphological characters of <italic><tp:taxon-name><tp:taxon-name-part taxon-name-part-type="genus" reg="Vermitigris">Vermitigris</tp:taxon-name-part> <tp:taxon-name-part taxon-name-part-type="species" reg="tsangyanggyatso">tsangyanggyatso</tp:taxon-name-part></tp:taxon-name></italic> sp. nov. (V). Immature stages. <bold>A, E, F</bold>. Last instar larva, left-lateral, ventral, and dorsal views; <bold>B–D</bold>. Prolegs, left-lateral views; <bold>G</bold>. Pupa, right-lateral view; <bold>H–J</bold>. Larval head skeleton, dorsal, right-lateral, and ventral views. Abbreviations: <abbrev xmlns:xlink="http://www.w3.org/1999/xlink" xlink:title="antenna" xlink:type="simple">Ant</abbrev>, antenna; <abbrev xmlns:xlink="http://www.w3.org/1999/xlink" xlink:title="cranium" xlink:type="simple">Cra</abbrev>, cranium; <abbrev xmlns:xlink="http://www.w3.org/1999/xlink" xlink:title="comb-like spines" xlink:type="simple">CSp</abbrev>, comb-like spines; <abbrev xmlns:xlink="http://www.w3.org/1999/xlink" xlink:title="gula" xlink:type="simple">Gl</abbrev>, gula; <abbrev xmlns:xlink="http://www.w3.org/1999/xlink" xlink:title="gena" xlink:type="simple">Gn</abbrev>, gena; <abbrev xmlns:xlink="http://www.w3.org/1999/xlink" xlink:title="labrum" xlink:type="simple">Lbr</abbrev>, labrum; <abbrev xmlns:xlink="http://www.w3.org/1999/xlink" xlink:title="larval head skeleton" xlink:type="simple">LHS</abbrev>, larval head skeleton; <abbrev xmlns:xlink="http://www.w3.org/1999/xlink" xlink:title="mandible" xlink:type="simple">Mdb</abbrev>, mandible; <abbrev xmlns:xlink="http://www.w3.org/1999/xlink" xlink:title="maxilla" xlink:type="simple">Mx</abbrev>, maxilla; <abbrev xmlns:xlink="http://www.w3.org/1999/xlink" xlink:title="maxillary palp" xlink:type="simple">MxP</abbrev>, maxillary palp; <abbrev xmlns:xlink="http://www.w3.org/1999/xlink" xlink:title="tentorium" xlink:type="simple">Ttr</abbrev>, tentorium. Scale bars: 2.0 mm (<bold>A, E, F, G</bold>); 0.2 mm (<bold>B–D, H–J</bold>).</p></caption><graphic xmlns:xlink="http://www.w3.org/1999/xlink" xlink:href="zookeys-1276-249_article-184675__-g006.jpg" id="oo_1585661.jpg" position="float" orientation="portrait" xlink:type="simple"><uri content-type="original_file" xlink:type="simple">https://binary.pensoft.net/fig/1585661</uri></graphic></fig><p>Larval head skeleton (Fig. <xref ref-type="fig" rid="F6">6A, H</xref>–J) greatly sclerotised, mostly retracted within first thoracic segment, approximately 2.5 times as long as wide. Cranium broad, widest at basal 1/3. Genae less sclerotised, exhibiting light colouration. Antennae (or remnants) extremely short. Labrum narrow. Mandibles subtriangular. Maxillae short, with two-segmented palps. Gula slender, approximately 1/3 length of cranium. Tentorium slender, at least twice as long as gula.</p><p>Pupae (Fig. <xref ref-type="fig" rid="F6">6G</xref>). Covered with fine grains of sand. Larval exuviae including head skeleton attached posteriorly.</p></tp:treatment-sec><tp:treatment-sec sec-type="Distribution"><title>Distribution.</title><p>(Fig. <xref ref-type="fig" rid="F7">7</xref>) China: southern Xizang (Dinggyê and Yadong counties). Because the collection sites are only a few kilometres from the national border, this species may also occur in nearby Bhutan, Nepal, and northern India.</p><fig id="F7" position="float" orientation="portrait"><object-id xmlns:xlink="http://www.w3.org/1999/xlink" content-type="doi" xlink:type="simple">10.3897/zookeys.1276.184675.figure7</object-id><object-id xmlns:xlink="http://www.w3.org/1999/xlink" content-type="arpha" xlink:type="simple">C9C9B9E4-9571-58D4-849B-A67AE7E6411A</object-id><label>Figure 7.</label><caption><p>Distribution of <italic><tp:taxon-name><tp:taxon-name-part taxon-name-part-type="genus" reg="Vermitigris">Vermitigris</tp:taxon-name-part></tp:taxon-name></italic> spp. Question mark (?) indicates an unconfirmed record from India (<xref ref-type="bibr" rid="B12">Oldroyd 1947</xref>).</p></caption><graphic xmlns:xlink="http://www.w3.org/1999/xlink" xlink:href="zookeys-1276-249_article-184675__-g007.jpg" id="oo_1585662.jpg" position="float" orientation="portrait" xlink:type="simple"><uri content-type="original_file" xlink:type="simple">https://binary.pensoft.net/fig/1585662</uri></graphic></fig></tp:treatment-sec><tp:treatment-sec sec-type="Biological notes"><title>Biological notes.</title><p>The larvae were collected from three different types of rain-protected microhabitats: (1) fine-grained soil under giant rocks (Fig. <xref ref-type="fig" rid="F1">1B</xref>); (2) a mix of soil and dense accumulation of wood debris produced by wood-boring insects beneath a pavilion (Fig. <xref ref-type="fig" rid="F1">1A, C</xref>); (3) fine-grained river sands accumulated under giant rocks next to the river (Fig. <xref ref-type="fig" rid="F1">1D</xref>). Field observations suggest that these wormlions mostly prefer the third type, as the first two usually harbor fewer individuals. When disturbed, the larvae exhibit a typical Ω-shaped defensive posture, as in other wormlions.</p><p>Adults were found resting on leaf surfaces around larval colonies on sunny days in Yadong (Fig. <xref ref-type="fig" rid="F1">1A, B</xref>). One male paratype from Dinggyê County, however, was collected around agricultural fields, with no larval colonies found nearby. This may suggest that this species has strong flight and dispersal abilities.</p><p>With a significantly shortened rostrum, <italic><tp:taxon-name><tp:taxon-name-part taxon-name-part-type="genus" reg="Vermitigris">V.</tp:taxon-name-part> <tp:taxon-name-part taxon-name-part-type="species" reg="tsangyanggyatso">tsangyanggyatso</tp:taxon-name-part></tp:taxon-name></italic> sp. nov. is similar to members of <italic><tp:taxon-name><tp:taxon-name-part taxon-name-part-type="genus" reg="Vermileo">Vermileo</tp:taxon-name-part></tp:taxon-name></italic> and <italic><tp:taxon-name><tp:taxon-name-part taxon-name-part-type="genus" reg="Vermiophis">Vermiophis</tp:taxon-name-part></tp:taxon-name></italic>, which have no records of flower-visiting behaviour and are believed not to feed during the adult stage (<xref ref-type="bibr" rid="B19">Wheeler 1930</xref>; <xref ref-type="bibr" rid="B11">Nagatomi et al. 1999</xref>; <xref ref-type="bibr" rid="B7">Li et al. 2024</xref>).</p></tp:treatment-sec><ref-list><ref id="B12"><mixed-citation xmlns:xlink="http://www.w3.org/1999/xlink" xlink:type="simple">Oldroyd H (1947) A new <italic><tp:taxon-name><tp:taxon-name-part taxon-name-part-type="genus">Vermitigris</tp:taxon-name-part></tp:taxon-name></italic> (<tp:taxon-name><tp:taxon-name-part taxon-name-part-type="order">Diptera</tp:taxon-name-part></tp:taxon-name>: <tp:taxon-name><tp:taxon-name-part taxon-name-part-type="family">Rhagionidae</tp:taxon-name-part></tp:taxon-name>) from Borneo. Proceedings of the Royal Entomological Society of London. Series B, Taxonomy 16(1–2): 21–22. <ext-link xlink:href="10.1111/j.1365-3113.1947.tb00842.x" ext-link-type="doi" xlink:type="simple">https://doi.org/10.1111/j.1365-3113.1947.tb00842.x</ext-link></mixed-citation></ref><ref id="B19"><mixed-citation xmlns:xlink="http://www.w3.org/1999/xlink" xlink:type="simple">Wheeler WM (1930) Demons of the Dust. W.W. Horton &amp; Co., New York, New York, 378 pp.</mixed-citation></ref><ref id="B11"><mixed-citation xmlns:xlink="http://www.w3.org/1999/xlink" xlink:type="simple">Nagatomi A, Yang C-K, Yang D (1999) The Chinese species and the world genera of <tp:taxon-name><tp:taxon-name-part taxon-name-part-type="family">Vermileonidae</tp:taxon-name-part></tp:taxon-name> (<tp:taxon-name><tp:taxon-name-part taxon-name-part-type="order">Diptera</tp:taxon-name-part></tp:taxon-name>). Tropics, Monograph Series 1: 1–154. <ext-link xlink:href="10.3759/tropics.MonographNo.1_1" ext-link-type="doi" xlink:type="simple">https://doi.org/10.3759/tropics.MonographNo.1_1</ext-link></mixed-citation></ref><ref id="B7"><mixed-citation xmlns:xlink="http://www.w3.org/1999/xlink" xlink:type="simple">Li J-L, Zhao C-J, Wang J-S (2024) <italic><tp:taxon-name><tp:taxon-name-part taxon-name-part-type="genus">Vermiophis</tp:taxon-name-part> <tp:taxon-name-part taxon-name-part-type="species">cangshanensis</tp:taxon-name-part></tp:taxon-name></italic> sp. nov., a new wormlion fly from Yunnan, China, with notes on its immature stages and biology (<tp:taxon-name><tp:taxon-name-part taxon-name-part-type="order">Diptera</tp:taxon-name-part></tp:taxon-name>: <tp:taxon-name><tp:taxon-name-part taxon-name-part-type="family">Vermileonidae</tp:taxon-name-part></tp:taxon-name>). Zootaxa 5497(3): 400–408. <ext-link xlink:href="10.11646/zootaxa.5497.3.5" ext-link-type="doi" xlink:type="simple">https://doi.org/10.11646/zootaxa.5497.3.5</ext-link></mixed-citation></ref></ref-list></tp:taxon-treatment>
